# Supplementary material for: Membrane-cytoskeletal crosstalk mediated by myosin-I regulates adhesion turnover during phagocytosis
Source: Nat Commun. 2019 Mar 19;10:1249. doi: 10.1038/s41467-019-09104-1 (PMC6425032; doi:10.1038/s41467-019-09104-1)
Supplement: Supplementary file 21 — Source Data [file 41467_2019_9104_MOESM21_ESM.xlsx]

## Sheet: Figure 1g
									Anti-myo1e							Coomassie
									Anti-myo1f

## Sheet: Figure 1h
% of cells that ingested at least one bead (% Phagocytic)
			WT					myo1e-/- (eKO)				myo1f-/- (fKO)				myo1e-/-; myo1f-/- (dKO)
		Time (min)	Expt 1	Expt 2	Expt 3	Expt 4		Expt 1	Expt 2	Expt 3		Expt 1	Expt 2	Expt 3		Expt 1	Expt 2	Expt 3	Expt 4
		15	25.0947	29.7723	41.21	29.93		41.98	29.3194	49.8221		22.09	40.5797	41.0853		13.6197	19.7464	14.6067	11.45
		30	51.5766	50.2101	53.27	57.6		46.66	60.5263	48.3221		53.3597	61.8497	69.6296		27.2331	23.4216	26.5203	25.3012
		60	67.9095	66.7532	74.53	78.98		71.363	81.25	74.2188		57.69	67.78	72.2449		60.9475	53.0928	47.037	40.5797

## Sheet: Figure 1j
Percentage of Cells With Bound Beads (%)
		WT					myo1e-/-; myo1f-/- (dKO)
	Time (min)	Expt 1	Expt 2	Expt 3	Expt 4		Expt 1	Expt 2	Expt 3	Expt 4
	15	24.8687	29.3561	28.2137	34.6939		34.4203	18.1901	23.97	34.7826
	30	55.2434	40.4145	50.2101	55.9908		35.512	48.7406	43.3809	34.2905
	60	72.4638	71.1052	81.52			60.3175	62.484	48.7037

## Sheet: Figure 1k
Percentage of Cells with Phagocytic Cups (%)
			WT				dKO
			% Cells with Phagocytic Cups	Fields of View	Total Cell #		% Cells with Phagocytic Cups	Fields of View	Total Cell #
		Expt 1	28.6885	18	366		28.4848	18	495
		Expt 2	32.4123	10	305		32.4286	10	700
		Expt 3	38.0282	16	355		30.663	16	362
		Average	33.043		1026		30.5255		1557

## Sheet: Figure 2b
Mean Strain Energy / Time (PJ / min)
		WT			dKO
	Time (min)	Mean	SD	N (cells)	Mean	SD	N (cells)
	0	0.261	0.234	44	0.175	0.147	42
	0.333333	0.286	0.253		0.178	0.151
	0.666667	0.365	0.392		0.199	0.194
	1	0.422	0.414		0.298	0.412
	1.33333	0.569	0.64		0.364	0.509
	1.66667	0.643	0.69		0.466	0.664
	2	0.745	0.835		0.537	0.775
	2.33333	0.744	0.855		0.747	1.146
	2.66667	0.884	0.961		0.95	1.579
	3	1.015	1.259		1.12	1.728
	3.33333	1.075	1.456		1.201	1.756
	3.66667	1.094	1.286		1.218	1.775
	4	1.079	1.266		1.25	1.981
	4.33333	1.113	1.295		1.433	2.229
	4.66667	1.273	1.388		1.57	2.391
	5	1.296	1.445		1.629	2.424
	5.33333	1.225	1.465		1.581	2.373
	5.66667	1.305	1.389		1.575	2.504
	6	1.239	1.357		1.558	2.415
	6.33333	1.228	1.504		1.552	2.294
	6.66667	1.112	1.203		1.479	2.297
	7	1.224	1.352		1.465	2.223
	7.33333	1.405	1.544		1.508	2.303
	7.66667	1.498	1.774		1.505	2.342
	8	1.578	1.883		1.57	2.513
	8.33333	1.668	2.117		1.609	2.521
	8.66667	1.777	2.276		1.714	2.672
	9	1.699	2.321		1.771	2.797
	9.33333	1.647	1.919		1.838	2.803
	9.66667	1.67	1.867		1.779	2.777
	10	1.752	1.922		1.849	2.875
	10.3333	1.914	2.47		1.851	2.955
	10.6667	1.969	2.525		1.888	2.892
	11	2.056	2.736		1.789	2.77
	11.3333	1.994	2.558		1.822	2.792
	11.6667	1.925	2.447		1.851	2.855
	12	1.804	2.247		1.844	2.717
	12.3333	1.947	2.341		1.837	2.693
	12.6667	2.027	2.514		1.865	2.627
	13	2.085	2.617		1.875	2.784
	13.3333	2.136	2.785		1.83	2.652
	13.6667	2.289	2.86		1.916	2.685
	14	2.129	2.485		1.837	2.594
	14.3333	2.13	2.494		1.891	2.664
	14.6667	2.178	2.482		2.061	2.962
	15	2.263	2.657		2.12	3.109
	15.3333	2.239	2.722		1.811	2.56
	15.6667	2.323	2.942		1.8	2.594
	16	2.392	3.294		1.801	2.576
	16.3333	2.308	3.093		1.836	2.815
	16.6667	2.26	3.272		1.837	2.795
	17	2.36	3.53		1.979	3.057
	17.3333	2.355	3.616		2.037	3.129
	17.6667	2.569	3.992		1.974	3.141
	18	2.603	4.006		2.001	3.185
	18.3333	2.453	3.721		2.247	3.334
	18.6667	2.509	4.006		2.349	3.291
	19	2.669	4.155		2.197	3.058
	19.3333	2.716	4.016		2.223	2.966
	19.6667	2.752	4.03		2.296	2.953
	20	2.687	3.936		2.31	3.094
	20.3333	2.696	4.026		2.252	2.863
	20.6667	2.123	1.936		2.176	2.683
	21	2.175	2.016		2.049	2.587
	21.3333	2.206	2.156		2.096	2.563
	21.6667	2.357	2.235		2.157	2.646
	22	2.412	2.154		2.119	2.645
	22.3333	2.209	2.103		2.235	2.686
	22.6667	2.201	2.234		2.546	3.017
	23	2.241	2.109		2.718	3.301
	23.3333	2.331	2.181		2.835	3.339
	23.6667	2.562	2.459		3.02	3.536
	24	2.206	2.051		3.389	3.768
	24.3333	2.416	2.224		3.347	4.092
	24.6667	2.103	2.13		3.034	4.094
	25	1.973	1.933		2.89	4.063
	25.3333	1.982	1.905		2.939	4.128
	25.6667	2.346	2.035		2.934	4.441
	26	2.386	2.156		3.352	4.755
	26.3333	2.576	2.271		3.368	4.858
	26.6667	2.823	2.4		3.026	5.322
	27	2.543	2.216
	27.3333	2.581	2.517

## Sheet: Figure 2c
TFM - Mean Strain Energy per Area (pJ/um^2)
			WT	dKO
		N (cell #)	N = 43	N = 42
			9.19885e-07	4.42536e-07
			8.53991e-06	1.90527e-06
			5.51024e-06	8.87745e-07
			6.05127e-06	8.5931e-07
			2.04564e-06	5.58755e-06
			1.38081e-06	3.36895e-06
			6.3532e-07	1.48652e-06
			5.69973e-07	1.1457e-06
			6.26583e-06	1.3534e-06
			6.02346e-06	1.44452e-06
			2.37025e-06	5.31704e-07
			3.4126e-06	2.00566e-06
			2.9413e-06	6.14377e-07
			8.88794e-07	7.6982e-07
			1.75007e-06	1.40634e-06
			2.02272e-06	5.90545e-06
			3.72618e-06	5.38925e-06
			8.74795e-07	5.27537e-06
			2.36259e-06	7.16396e-06
			3.71768e-06	5.6837e-06
			3.24821e-06	5.56835e-06
			8.04679e-07	5.92771e-06
			7.75331e-07	1.36378e-06
			6.38302e-07	5.6248e-06
			1.69124e-06	2.58413e-06
			3.22744e-06	5.18014e-06
			9.10932e-07	1.11689e-06
			1.55908e-06	9.99694e-07
			7.49816e-07	1.60605e-06
			7.72338e-06	2.01188e-06
			1.49162e-06	6.84956e-07
			4.32883e-06	1.2062e-06
			1.67807e-06	5.45446e-07
			5.01498e-06	4.08638e-07
			2.51327e-06	9.61318e-07
			6.20977e-07	6.58188e-07
			5.10424e-07	3.70806e-07
			1.00343e-06	9.63448e-07
			2.57138e-06	3.99879e-07
			2.60621e-06	7.06243e-07
			1.32828e-06	1.25949e-06
			1.67135e-06	1.55333e-06
			3.69805e-06

## Sheet: Figure 2d
TFM - Max Strain Energy per Area (pJ)
			WT	dKO
		N (cell #)	N = 42	N = 40
			0.001078	0.000255
			0.006608	0.002994
			0.006378	0.000814
			0.005572	0.000614
			0.003424	0.003992
			0.001955	0.001
			0.000886	0.001784
			0.000512	0.001719
			0.007815	0.003898
			0.003407	0.000596
			0.003715	0.005479
			0.002367	0.000966
			0.002509	0.001331
			0.000707	0.000938
			0.001796	0.006799
			0.001764	0.008801
			0.00824	0.006051
			0.000568	0.006426
			0.00449	0.006446
			0.007675	0.008497
			0.000629	0.00206
			0.000417	0.008934
			0.000505	0.003969
			0.000429	0.004748
			0.002034	0.002043
			0.004105	0.000891
			0.001014	0.001903
			0.001663	0.002213
			0.000439	0.000528
			0.001291	0.001372
			0.006939	0.000347
			0.001521	0.000153
			0.005504	0.00037
			0.003759	0.00033
			0.00039	0.00022
			0.000293	0.000669
			0.000666	0.000148
			0.003235	0.000403
			0.005762	0.000614
			0.001546	0.000731
			0.002607
			0.0076

## Sheet: Figure 4b
Mean of cells forming Aggregated or Diffuse Actin Waves (%)
		Diffuse Actin Wave (%)						Aggregated Actin Wave (%)
		Expt 1	Expt 2	Expt 3	Expt 4	Average		Expt 1	Expt 2	Expt 3	Expt 4	Average
	WT	87.6712	91.3043	95.0617	87.179	90.3041		12.3288	8.69565	4.93827	12.828	9.69767
	myo1e-/- (eKO)	93.8202	84.375	100		92.7317		6.17978	15.625	0		7.26826
	myo1f-/- (fKO)	81.4815	43.27			62.3757		18.5185	56.72			37.6193
	dKO	22.8916	6.89655	6.81818	17.8	13.6016		77.1084	93.1034	93.1818	82.19	86.3959

## Sheet: Figure 4d
Actin Wave Adhesion Area (um^2)
		WT	dKO			WT	dKO
		0.041	0.293		n= Adhesion #	1406	1250
		0.047	0.723		N= cell #	21	27
		0.147	0.618		Mean Area (±SD)	0.06004 ± 0.05872	0.4048 ± 0.89317
		0.12	0.016
		0.256	0.159
		0.05	0.028
		0.066	0.589
		0.134	0.306
		0.01	0.462
		0.158	0.056
		0.088	0.05
		0.05	0.01
		0.227	0.173
		0.305	0.904
		0.168	0.256
		0.368	0.903
		0.152	2.437
		0.121	0.158
		0.127	0.148
		0.141	0.269
		0.037	0.037
		0.057	0.758
		0.03	0.045
		0.124	0.865
		0.345	0.076
		0.026	0.177
		0.009	0.168
		0.013	0.129
		0.012	0.026
		0.063	0.072
		0.099	0.051
		0.067	0.026
		0.015	0.05
		0.276	0.051
		0.022	0.032
		0.03	0.049
		0.11	0.066
		0.036	0.035
		0.052	0.015
		0.025	0.01
		0.081	0.056
		0.038	0.027
		0.01	0.341
		0.031	0.488
		0.035	0.097
		0.407	0.014
		0.041	0.02
		0.235	0.021
		0.028	0.122
		0.027	0.159
		0.029	0.098
		0.028	0.167
		0.03	0.128
		0.104	0.013
		0.024	0.043
		0.334	0.596
		0.227	0.794
		0.029	0.016
		0.016	0.607
		0.037	0.055
		0.006	0.72
		0.071	0.019
		0.105	0.019
		0.126	0.114
		0.187	1.167
		0.154	0.162
		0.031	0.272
		0.068	0.072
		0.213	0.174
		0.007	0.362
		0.209	0.013
		0.018	0.075
		0.14	0.023
		0.123	0.374
		0.031	0.27
		0.01	0.017
		0.069	0.148
		0.022	0.016
		0.198	0.017
		0.201	0.022
		0.146	0.054
		0.022	0.014
		0.258	0.033
		0.116	0.148
		0.038	0.038
		0.034	0.049
		0.014	0.01
		0.134	0.055
		0.029	0.028
		0.055	0.137
		0.013	0.031
		0.077	0.779
		0.084	0.014
		0.215	1.42
		0.028	0.161
		0.015	0.284
		0.093	0.021
		0.014	0.037
		0.267	0.063
		0.028	0.019
		0.116	0.461
		0.083	0.318
		0.02	0.334
		0.025	1.241
		0.025	0.011
		0.051	0.01
		0.024	0.023
		0.027	1.639
		0.043	0.11
		0.043	0.397
		0.031	0.064
		0.022	0.305
		0.066	0.569
		0.02	0.183
		0.01	0.513
		0.022	0.447
		0.011	0.123
		0.021	0.086
		0.17	1.357
		0.012	0.178
		0.06	0.815
		0.05	0.02
		0.011	0.016
		0.041	0.19
		0.02	0.417
		0.033	0.609
		0.028	2.737
		0.026	0.154
		0.024	0.234
		0.047	0.067
		0.041	0.044
		0.059	0.322
		0.014	0.439
		0.03	0.084
		0.014	0.423
		0.021	0.313
		0.016	0.133
		0.032	0.188
		0.032	0.143
		0.04	0.228
		0.078	0.184
		0.013	0.302
		0.049	0.278
		0.046	0.148
		0.06	0.019
		0.053	0.129
		0.068	0.021
		0.034	0.129
		0.04	1.014
		0.032	0.149
		0.012	0.128
		0.011	0.352
		0.025	0.174
		0.038	0.023
		0.122	2.028
		0.018	0.057
		0.018	0.474
		0.03	0.598
		0.031	0.12
		0.029	0.325
		0.082	0.02
		0.023	0.568
		0.019	0.316
		0.065	0.061
		0.011	0.013
		0.023	0.017
		0.048	0.04
		0.138	0.16
		0.134	0.253
		0.017	0.059
		0.011	0.033
		0.113	0.321
		0.017	0.011
		0.013	0.049
		0.028	0.03
		0.017	0.031
		0.062	0.03
		0.031	0.091
		0.112	0.827
		0.063	0.434
		0.025	0.038
		0.046	0.082
		0.021	0.295
		0.047	0.363
		0.137	0.558
		0.048	0.097
		0.056	0.672
		0.06	0.173
		0.053	0.06
		0.068	0.01
		0.034	0.023
		0.04	0.321
		0.032	0.015
		0.012	0.205
		0.011	0.093
		0.025	0.055
		0.038	0.25
		0.122	0.176
		0.018	0.016
		0.018	0.112
		0.03	0.028
		0.031	0.018
		0.029	0.078
		0.082	0.578
		0.023	0.22
		0.019	0.522
		0.065	0.022
		0.011	1.709
		0.023	0.106
		0.048	0.09
		0.138	1.812
		0.134	0.132
		0.017	0.012
		0.011	0.064
		0.113	0.247
		0.017	0.13
		0.013	1.257
		0.028	0.21
		0.017	0.07
		0.062	0.41
		0.031	0.07
		0.112	0.019
		0.063	0.013
		0.025	0.439
		0.046	0.022
		0.021	0.205
		0.047	0.02
		0.137	0.084
		0.048	0.027
		0.056	1.642
		0.064	0.025
		0.074	0.563
		0.029	1.489
		0.01	1.079
		0.03	0.012
		0.293	0.024
		0.104	0.054
		0.172	0.932
		0.186	2.547
		0.05	0.01
		0.02	4.679
		0.037	0.142
		0.027	0.608
		0.012	0.014
		0.26	1.712
		0.159	0.045
		0.033	0.254
		0.039	2.184
		0.018	4.261
		0.126	0.067
		0.012	0.014
		0.04	0.104
		0.031	0.021
		0.056	0.045
		0.014	0.216
		0.028	0.076
		0.098	0.011
		0.016	0.381
		0.014	0.072
		0.036	0.214
		0.011	0.016
		0.072	0.563
		0.137	0.624
		0.079	0.088
		0.076	2.168
		0.058	0.094
		0.022	0.013
		0.278	0.121
		0.148	0.07
		0.113	0.102
		0.038	0.124
		0.019	0.031
		0.103	0.113
		0.132	0.262
		0.122	0.011
		0.02	0.549
		0.021	0.916
		0.011	0.608
		0.014	0.919
		0.032	0.028
		0.014	0.115
		0.299	1.135
		0.031	0.012
		0.027	1.119
		0.072	0.174
		0.096	0.047
		0.098	1.507
		0.052	0.025
		0.067	0.035
		0.01	0.016
		0.331	0.016
		0.029	2.03
		0.014	0.034
		0.072	0.498
		0.192	1.739
		0.014	0.01
		0.049	0.562
		0.22	0.014
		0.043	0.124
		0.02	0.973
		0.015	0.995
		0.095	0.728
		0.01	0.409
		0.169	0.028
		0.01	0.019
		0.042	0.016
		0.01	0.014
		0.05	0.29
		0.092	0.038
		0.074	0.086
		0.066	0.41
		0.038	0.031
		0.033	0.043
		0.021	0.986
		0.051	0.046
		0.015	0.023
		0.079	0.041
		0.066	0.124
		0.019	0.024
		0.028	0.77
		0.058	0.028
		0.046	0.02
		0.013	0.014
		0.011	0.01
		0.028	0.02
		0.055	0.01
		0.055	0.031
		0.042	0.023
		0.033	0.018
		0.023	0.027
		0.021	0.109
		0.196	0.063
		0.01	0.055
		0.014	0.181
		0.298	0.161
		0.022	0.025
		0.065	0.065
		0.084	0.399
		0.231	0.012
		0.02	0.031
		0.074	0.087
		0.024	0.089
		0.051	0.049
		0.058	0.076
		0.177	0.072
		0.16	0.013
		0.129	0.023
		0.012	0.019
		0.136	0.019
		0.066	0.021
		0.015	2.19
		0.122	2.571
		0.017	0.022
		0.041	2.029
		0.099	4.923
		0.202	1.275
		0.033	7.429
		0.036	0.038
		0.159	0.019
		0.026	0.023
		0.029	0.371
		0.018	0.075
		0.063	0.072
		0.072	0.089
		0.013	0.019
		0.042	0.187
		0.014	0.115
		0.025	1.629
		0.018	0.055
		0.038	0.213
		0.029	2.095
		0.039	0.02
		0.012	3.53
		0.011	0.033
		0.091	7.052
		0.076	0.138
		0.038	0.013
		0.031	0.081
		0.017	0.014
		0.013	0.946
		0.117	7.238
		0.046	0.015
		0.044	0.031
		0.046	0.165
		0.025	0.276
		0.013	0.058
		0.071	0.03
		0.019	0.03
		0.108	0.013
		0.023	0.952
		0.056	0.04
		0.018	0.01
		0.028	0.193
		0.04	0.623
		0.042	0.066
		0.018	0.169
		0.014	0.076
		0.07	0.015
		0.1	1.397
		0.077	0.046
		0.1	0.422
		0.091	0.105
		0.115	0.333
		0.119	0.773
		0.03	0.227
		0.023	0.015
		0.143	0.545
		0.06	0.193
		0.229	0.816
		0.017	4.347
		0.152	0.019
		0.059	0.116
		0.091	0.011
		0.079	0.441
		0.162	0.01
		0.03	0.436
		0.031	1.849
		0.018	0.062
		0.059	0.111
		0.158	0.315
		0.118	0.024
		0.012	0.616
		0.039	0.13
		0.037	0.023
		0.05	0.306
		0.041	0.116
		0.027	0.049
		0.03	0.72
		0.022	1.755
		0.028	0.188
		0.032	0.019
		0.039	16.713
		0.011	0.01
		0.03	0.069
		0.015	0.032
		0.03	0.222
		0.033	0.092
		0.017	1.153
		0.011	0.05
		0.031	1.449
		0.035	0.347
		0.073	0.019
		0.011	0.015
		0.052	0.024
		0.064	0.074
		0.039	0.494
		0.045	0.259
		0.032	0.758
		0.141	0.732
		0.058	0.095
		0.019	2.448
		0.046	0.01
		0.289	0.188
		0.016	3.415
		0.025	0.014
		0.062	0.186
		0.105	0.069
		0.084	0.848
		0.031	0.117
		0.018	0.147
		0.171	0.04
		0.028	0.079
		0.04	0.236
		0.017	0.022
		0.012	0.14
		0.148	0.017
		0.052	0.01
		0.021	0.011
		0.054	0.012
		0.077	0.078
		0.011	0.027
		0.062	0.046
		0.025	0.084
		0.015	0.036
		0.017	0.216
		0.095	0.031
		0.037	2.026
		0.036	2.094
		0.029	1.817
		0.033	0.174
		0.023	0.012
		0.011	0.265
		0.032	1.706
		0.041	0.564
		0.154	0.175
		0.013	0.013
		0.033	0.149
		0.013	0.01
		0.092	0.047
		0.013	0.425
		0.031	0.028
		0.034	0.016
		0.03	0.644
		0.038	0.017
		0.033	0.017
		0.039	0.328
		0.035	0.038
		0.115	1.264
		0.023	0.09
		0.022	1.153
		0.027	0.393
		0.019	0.208
		0.063	0.096
		0.027	0.283
		0.012	1.354
		0.104	0.167
		0.025	0.402
		0.014	0.183
		0.083	0.775
		0.043	0.343
		0.07	0.641
		0.015	0.044
		0.043	2.575
		0.035	0.245
		0.011	0.672
		0.015	0.411
		0.038	0.025
		0.026	0.037
		0.054	0.922
		0.053	2.286
		0.011	0.065
		0.113	1.833
		0.043	0.27
		0.041	3.088
		0.068	0.172
		0.052	2.391
		0.014	0.636
		0.057	0.42
		0.032	1.828
		0.021	0.252
		0.045	0.372
		0.013	0.02
		0.064	0.199
		0.014	0.116
		0.021	0.021
		0.048	0.155
		0.086	0.176
		0.058	0.049
		0.011	0.03
		0.021	0.059
		0.027	0.105
		0.026	0.579
		0.031	1.159
		0.038	0.868
		0.025	0.068
		0.035	0.158
		0.364	0.019
		0.062	0.117
		0.053	0.169
		0.032	0.038
		0.019	0.617
		0.012	0.049
		0.032	0.032
		0.063	0.223
		0.01	0.2
		0.011	0.66
		0.025	0.239
		0.019	0.015
		0.198	0.031
		0.011	0.131
		0.051	0.026
		0.034	0.016
		0.011	0.019
		0.015	0.025
		0.055	0.013
		0.022	0.193
		0.033	0.075
		0.044	0.511
		0.02	0.457
		0.031	0.343
		0.011	0.655
		0.018	0.102
		0.066	0.048
		0.01	0.077
		0.056	0.082
		0.013	0.457
		0.083	0.06
		0.041	0.353
		0.043	0.052
		0.01	0.203
		0.028	0.09
		0.06	0.011
		0.085	0.099
		0.042	0.012
		0.031	0.021
		0.034	0.071
		0.013	0.193
		0.014	0.263
		0.044	0.497
		0.046	0.571
		0.017	0.403
		0.035	0.036
		0.019	0.147
		0.015	0.011
		0.017	0.038
		0.033	0.031
		0.012	0.034
		0.066	0.085
		0.012	0.182
		0.047	0.036
		0.022	0.012
		0.024	0.183
		0.01	0.114
		0.109	0.057
		0.035	0.048
		0.032	0.048
		0.031	0.011
		0.037	0.018
		0.036	0.031
		0.027	0.014
		0.021	1.364
		0.027	1.229
		0.027	0.024
		0.048	0.13
		0.018	2.19
		0.088	0.055
		0.018	0.25
		0.087	1.14
		0.02	0.691
		0.025	0.013
		0.03	0.02
		0.021	1.171
		0.024	0.219
		0.032	5.241
		0.022	0.885
		0.02	3.695
		0.099	0.091
		0.074	2.485
		0.012	0.014
		0.018	0.609
		0.094	3.486
		0.013	0.082
		0.045	0.03
		0.016	1.026
		0.024	0.079
		0.012	1.676
		0.027	3.787
		0.077	4.286
		0.016	0.014
		0.091	0.011
		0.059	0.018
		0.026	0.518
		0.054	0.39
		0.046	3.554
		0.033	0.016
		0.068	1.551
		0.041	0.026
		0.138	0.855
		0.036	0.022
		0.121	0.461
		0.189	2.46
		0.165	1.087
		0.018	0.092
		0.036	0.974
		0.086	0.169
		0.012	0.201
		0.165	0.081
		0.044	0.351
		0.026	0.024
		0.03	0.077
		0.031	0.737
		0.016	0.076
		0.119	0.763
		0.027	0.011
		0.049	1.34
		0.02	1.778
		0.032	0.3
		0.013	1.289
		0.045	0.097
		0.046	0.029
		0.07	0.136
		0.012	0.067
		0.037	0.133
		0.023	0.013
		0.02	0.184
		0.042	0.027
		0.15	0.242
		0.022	0.111
		0.015	0.214
		0.029	0.044
		0.036	0.15
		0.035	0.038
		0.045	0.013
		0.081	0.42
		0.061	0.018
		0.085	0.036
		0.034	2.296
		0.12	0.044
		0.049	0.054
		0.038	0.287
		0.011	0.014
		0.089	0.821
		0.042	0.232
		0.065	2.142
		0.015	0.082
		0.014	0.096
		0.039	0.011
		0.097	0.491
		0.011	0.156
		0.035	0.026
		0.031	0.015
		0.058	0.055
		0.148	0.714
		0.012	0.034
		0.058	0.082
		0.133	0.011
		0.023	0.035
		0.113	0.02
		0.078	1.076
		0.016	0.219
		0.02	0.721
		0.049	0.208
		0.034	0.044
		0.108	0.169
		0.031	0.159
		0.045	0.271
		0.108	1.823
		0.012	0.14
		0.101	0.025
		0.015	1.231
		0.021	0.416
		0.023	0.915
		0.023	2.701
		0.02	0.093
		0.032	1.222
		0.015	0.348
		0.026	4.884
		0.095	1.372
		0.019	0.982
		0.037	0.065
		0.069	0.022
		0.011	1.862
		0.105	1.079
		0.011	0.111
		0.096	0.011
		0.045	1.678
		0.083	1.842
		0.014	0.016
		0.036	0.152
		0.044	0.019
		0.054	0.017
		0.012	0.604
		0.058	1.898
		0.108	1.072
		0.034	0.068
		0.052	0.029
		0.014	0.011
		0.027	0.048
		0.012	1.931
		0.033	1.65
		0.054	0.177
		0.017	0.365
		0.037	0.099
		0.016	0.024
		0.046	0.013
		0.043	0.08
		0.018	0.059
		0.015	0.719
		0.125	0.023
		0.09	0.319
		0.019	0.014
		0.025	0.055
		0.044	0.773
		0.018	0.563
		0.164	0.102
		0.015	0.013
		0.092	0.062
		0.149	0.038
		0.014	0.285
		0.049	5.236
		0.032	0.296
		0.03	0.257
		0.038	0.033
		0.022	0.014
		0.113	0.022
		0.016	0.264
		0.012	0.013
		0.129	0.021
		0.013	0.457
		0.017	1.467
		0.025	0.014
		0.014	0.019
		0.09	0.492
		0.031	0.072
		0.019	0.083
		0.056	0.014
		0.015	0.195
		0.096	0.195
		0.034	0.665
		0.118	3.526
		0.017	0.835
		0.068	0.729
		0.021	0.34
		0.154	0.426
		0.026	0.012
		0.013	0.359
		0.046	0.239
		0.091	2.465
		0.145	0.393
		0.039	0.474
		0.091	0.023
		0.02	0.011
		0.092	0.58
		0.093	0.107
		0.136	0.036
		0.061	0.06
		0.03	1.231
		0.086	0.11
		0.056	0.014
		0.132	0.03
		0.014	0.035
		0.015	0.011
		0.079	0.035
		0.041	0.019
		0.08	0.11
		0.053	0.011
		0.058	0.054
		0.015	0.034
		0.02	2.791
		0.016	0.886
		0.118	0.015
		0.126	0.014
		0.017	3.818
		0.032	0.163
		0.106	0.106
		0.03	0.396
		0.075	0.373
		0.033	0.304
		0.018	0.105
		0.014	0.188
		0.012	0.026
		0.021	0.48
		0.054	0.24
		0.157	0.515
		0.039	0.043
		0.011	0.011
		0.059	0.486
		0.022	0.013
		0.06	1.416
		0.035	0.092
		0.033	0.217
		0.025	0.033
		0.048	2.614
		0.027	0.035
		0.056	0.021
		0.042	0.02
		0.031	0.073
		0.053	0.117
		0.042	0.064
		0.036	0.039
		0.044	0.396
		0.056	0.018
		0.03	0.016
		0.033	0.116
		0.024	0.02
		0.078	0.016
		0.06	0.056
		0.016	0.023
		0.017	0.033
		0.061	0.033
		0.023	0.019
		0.056	0.033
		0.021	0.012
		0.012	0.018
		0.03	0.014
		0.06	0.037
		0.046	0.046
		0.053	0.019
		0.031	0.145
		0.016	0.074
		0.022	0.024
		0.024	0.013
		0.02	0.051
		0.014	0.132
		0.042	0.015
		0.067	0.05
		0.033	0.322
		0.017	0.081
		0.015	0.032
		0.109	2.514
		0.091	0.022
		0.091	0.018
		0.079	1.014
		0.041	0.099
		0.013	0.672
		0.025	0.039
		0.017	0.027
		0.085	0.167
		0.02	0.032
		0.021	0.053
		0.049	2.658
		0.012	0.495
		0.055	0.106
		0.038	1.198
		0.081	0.016
		0.033	0.162
		0.025	0.019
		0.032	0.017
		0.043	0.04
		0.013	0.284
		0.041	3.582
		0.092	1.845
		0.053	0.602
		0.138	0.286
		0.011	0.016
		0.28	0.03
		0.019	0.042
		0.053	0.023
		0.167	0.744
		0.147	0.037
		0.131	0.912
		0.039	0.114
		0.209	1.276
		0.245	0.025
		0.185	0.014
		0.037	0.013
		0.033	1.308
		0.022	0.094
		0.035	0.016
		0.014	0.547
		0.033	0.488
		0.06	0.027
		0.08	0.018
		0.031	0.014
		0.098	0.315
		0.027	0.204
		0.112	0.018
		0.048	0.011
		0.096	0.8
		0.231	0.02
		0.176	0.024
		0.021	0.267
		0.143	0.786
		0.303	0.041
		0.032	0.913
		0.199	0.195
		0.017	0.057
		0.146	0.194
		0.02	0.271
		0.017	0.059
		0.012	0.056
		0.023	0.112
		0.386	0.868
		0.088	0.432
		0.011	0.052
		0.017	0.175
		0.109	0.215
		0.045	0.268
		0.083	0.085
		0.013	0.212
		0.153	0.651
		0.05	1.075
		0.018	0.016
		0.045	0.205
		0.086	0.656
		0.1	1.524
		0.188	0.058
		0.06	0.019
		0.04	0.161
		0.136	3.761
		0.018	1.799
		0.057	0.108
		0.031	0.521
		0.032	0.386
		0.041	0.068
		0.023	0.781
		0.096	0.049
		0.022	0.618
		0.018	2.086
		0.021	0.254
		0.014	0.012
		0.076	1.412
		0.033	0.878
		0.014	0.219
		0.036	0.281
		0.021	0.487
		0.085	0.095
		0.035	0.822
		0.011	0.114
		0.032	1.124
		0.018	0.049
		0.023	0.93
		0.079	0.169
		0.28	0.341
		0.05	0.828
		0.033	0.11
		0.048	0.411
		0.02	0.033
		0.055	0.238
		0.056	0.02
		0.022	0.466
		0.07	0.053
		0.233	0.026
		0.059	0.896
		0.019	0.057
		0.2	0.011
		0.072	0.331
		0.049	0.397
		0.057	0.011
		0.015	0.549
		0.033	0.026
		0.039	0.029
		0.089	0.774
		0.015	0.091
		0.03	0.333
		0.041	0.517
		0.092	0.042
		0.019	0.013
		0.078	0.163
		0.017	0.578
		0.037	1.318
		0.162	0.027
		0.21	0.641
		0.094	0.294
		0.06	0.53
		0.051	0.575
		0.018	0.058
		0.023	0.321
		0.011	0.036
		0.011	0.012
		0.017	0.032
		0.027	0.017
		0.018	0.012
		0.031	0.054
		0.161	0.048
		0.022	0.018
		0.075	0.016
		0.209	0.015
		0.012	0.33
		0.013	0.015
		0.032	0.081
		0.278	0.011
		0.036	0.015
		0.14	0.171
		0.041	0.119
		0.015	0.023
		0.177	0.132
		0.022	0.102
		0.224	0.012
		0.126	0.057
		0.03	0.023
		0.085	0.025
		0.05	0.011
		0.167	0.076
		0.012	0.021
		0.273	0.039
		0.058	0.06
		0.207	0.18
		0.029	0.013
		0.127	0.031
		0.296	0.07
		0.145	0.09
		0.059	0.03
		0.013	0.052
		0.142	0.059
		0.02	0.068
		0.019	0.037
		0.033	0.123
		0.037	0.157
		0.036	0.13
		0.093	0.011
		0.014	0.21
		0.011	0.09
		0.034	0.022
		0.012	0.045
		0.055	0.011
		0.018	0.012
		0.015	0.029
		0.018	0.038
		0.021	0.156
		0.025	0.065
		0.056	0.058
		0.043	0.096
		0.076	0.016
		0.326	0.062
		0.059	0.016
		0.223	0.09
		0.053	0.126
		0.171	0.074
		0.099	0.035
		0.011	0.191
		0.083	0.055
		0.024	0.049
		0.113	0.436
		0.104	0.024
		0.032	0.167
		0.03	0.025
		0.096	0.02
		0.112	0.029
		0.054	0.054
		0.048	0.091
		0.167	0.012
		0.012	0.011
		0.042	0.049
		0.03	0.035
		0.011	0.086
		0.04	0.19
		0.207	0.015
		0.013	0.046
		0.023	0.217
		0.26	0.105
		0.109	0.814
		0.081	0.013
		0.078	0.013
		0.03	0.091
		0.014	0.074
		0.112	0.026
		0.08	0.643
		0.027	0.016
		0.022	0.146
		0.106	0.011
		0.049	0.034
		0.015	0.02
		0.042	0.175
		0.076	0.374
		0.031	0.067
		0.021	0.4
		0.029	0.018
		0.114	0.034
		0.041	0.115
		0.112	0.269
		0.011	0.091
		0.055	0.121
		0.043	0.018
		0.062	0.702
		0.048	0.222
		0.096	0.048
		0.095	1.009
		0.015	0.016
		0.102	0.337
		0.023	0.03
		0.015	0.444
		0.036	0.033
		0.039	0.018
		0.021	0.065
		0.06	0.413
		0.037	0.624
		0.041	0.029
		0.123	0.116
		0.152	0.017
		0.022	0.018
		0.013	0.728
		0.074	0.196
		0.044	0.387
		0.132	0.018
		0.014	0.281
		0.013	0.406
		0.161	0.07
		0.011	0.661
		0.012	0.035
		0.024	0.079
		0.015	0.022
		0.011	0.117
		0.068	0.483
		0.13	0.086
		0.048	0.658
		0.03	0.294
		0.018	0.04
		0.019	0.099
		0.04	0.111
		0.064	0.232
		0.092	0.137
		0.022	0.524
		0.012	0.018
		0.022	0.044
		0.023	0.155
		0.012	0.052
		0.042	0.133
		0.061	0.207
		0.012	0.401
		0.102	0.783
		0.18	0.278
		0.012	0.013
		0.04	0.462
		0.041	0.097
		0.023	4.03
		0.091	0.109
		0.132	0.065
		0.011	0.218
		0.11	0.207
		0.025	0.43
		0.031	0.052
		0.123	0.032
		0.09	0.312
		0.03	0.242
		0.017	2.237
		0.083	0.173
		0.112	0.319
		0.025	0.058
		0.014	0.722
		0.095	0.107
		0.08	0.219
		0.172	0.168
		0.036	0.087
		0.093	0.312
		0.034	0.106
		0.086	0.717
		0.212	0.012
		0.078	0.027
		0.121	0.523
		0.026	0.073
		0.086	0.078
		0.012	2.963
		0.099	0.518
		0.03	0.135
		0.029	0.363
		0.011	0.679
		0.159	0.04
		0.041	0.403
		0.208	0.669
		0.054	1.247
		0.037	1.804
		0.057	0.03
		0.013	0.09
		0.051	0.898
		0.052	0.031
		0.018	0.512
		0.022	0.212
		0.011	0.019
		0.016	0.105
		0.085	0.133
		0.125	0.048
		0.108	0.64
		0.032	0.056
		0.118	0.021
		0.088	0.297
		0.049	0.054
		0.017	0.102
		0.113	0.446
		0.111	0.036
		0.055	0.363
		0.053	0.146
		0.227	0.298
		0.101	0.289
		0.016	0.132
		0.02	0.38
		0.014	0.017
		0.116	0.029
		0.113	0.029
		0.027	0.025
		0.079	0.118
		0.014	0.136
		0.056	0.872
		0.02	0.202
		0.157	0.072
		0.17	0.014
		0.133	0.117
		0.026	0.587
		0.016	0.065
		0.069	0.045
		0.112
		0.096
		0.126
		0.03
		0.112
		0.06
		0.019
		0.068
		0.061
		0.082
		0.062
		0.045
		0.031
		0.242
		0.114
		0.202
		0.118
		0.062
		0.023
		0.043
		0.02
		0.08
		0.018
		0.166
		0.03
		0.081
		0.128
		0.052
		0.044
		0.171
		0.02
		0.054
		0.035
		0.053
		0.07
		0.054
		0.064
		0.011
		0.034
		0.022
		0.027
		0.034
		0.056
		0.024
		0.075
		0.073
		0.058
		0.038
		0.051
		0.025
		0.101
		0.026
		0.097
		0.035
		0.014
		0.014
		0.068
		0.015
		0.03
		0.013
		0.084
		0.093
		0.051
		0.024
		0.081
		0.044
		0.033
		0.063
		0.046
		0.041
		0.019
		0.032
		0.015
		0.017
		0.208
		0.05
		0.077
		0.107
		0.235
		0.095
		0.012
		0.18
		0.047
		0.041
		0.044
		0.027
		0.108
		0.016
		0.17
		0.138
		0.115
		0.149
		0.03
		0.136
		0.036
		0.052
		0.013
		0.017
		0.094
		0.073
		0.033
		0.033
		0.05
		0.013
		0.089
		0.014
		0.014
		0.017
		0.152
		0.029
		0.012
		0.216
		0.121
		0.058
		0.019
		0.297
		0.069
		0.083
		0.029
		0.014
		0.016
		0.029
		0.023
		0.017
		0.019
		0.011
		0.051
		0.026
		0.032
		0.234
		0.149
		0.076
		0.016
		0.082
		0.016
		0.041
		0.03
		0.042
		0.122
		0.102
		0.028
		0.017
		0.025
		0.03
		0.021
		0.014
		0.034
		0.011
		0.027
		0.026
		0.022
		0.068
		0.144
		0.061
		0.023
		0.014

## Sheet: Figure 4e
Actin Adhesion Height (um^2)
			WT	dKO			WT	dKO
			0.596378	0.633796		n= Adhesion #	476	230
			0.792522	0.508774		N= cell #	10	10
			0.665604	1.42294		Average (±SEM)	0.5359 ± 0.01116	0.9456 ± 0.05036
			1.06869	1.80207
			1.01968	1.79514
			0.95317	1.26421
			1.00412	2.46598
			0.374366	0.865242
			0.401044	0.482382
			0.38188	0.916342
			0.40375	0.84453
			0.51297	0.530472
			0.525424	0.638432
			0.317104	0.375594
			0.645846	0.3112
			0.857488	0.230264
			0.668014	0.53841
			0.547308	0.738958
			0.527766	0.838884
			0.503418	0.376714
			0.540326	0.541272
			0.301436	0.405544
			0.648548	0.463588
			0.412792	0.388898
			0.708166	0.618448
			0.502272	2.08536
			0.735572	3.2647
			0.49609	0.333376
			0.672676	0.561206
			0.378212	0.512568
			0.52198	0.472462
			0.650618	0.748116
			0.534264	0.810894
			0.62128	0.979928
			0.201792	0.687514
			0.300184	1.25542
			0.26857	0.794776
			0.36257	1.67417
			0.267444	0.264684
			0.266498	0.37272
			0.271082	0.397582
			0.271506	0.26139
			0.26956	0.474594
			0.943598	0.1453
			0.967234	0.259302
			0.940214	0.250724
			1.12133	0.247448
			1.07097	2.22214
			1.04047	0.725586
			1.24655	0.810964
			0.901544	1.14339
			1.05908	6.66844
			1.14047	1.02691
			1.36032	1.01476
			1.02391	1.18476
			0.90856	1.23783
			1.04433	0.993658
			0.421928	0.768976
			0.52211	0.828262
			0.799844	0.750118
			0.456712	0.957696
			0.507032	0.976076
			0.799288	0.754086
			0.336072	0.673884
			0.642932	0.391244
			0.707458	0.53299
			1.4195	0.64972
			0.826716	0.68616
			0.52021	0.432944
			0.553092	0.77614
			0.63307	1.04559
			0.58188	1.39343
			0.690922	0.71114
			0.688466	0.325848
			0.568994	0.442214
			0.73024	0.384482
			0.442746	0.469206
			0.706074	1.58602
			0.480934	0.33626
			0.522934	0.642946
			0.393174	0.486592
			0.546038	0.246026
			0.40534	2.278
			0.29988	1.69445
			0.381768	0.82504
			0.780054	0.986942
			0.763838	1.3801
			0.460418	1.11101
			0.63586	1.56391
			0.480768	1.12234
			0.638452	0.892208
			0.256432	1.21307
			0.26439	0.627658
			0.423786	0.69906
			0.270256	0.676466
			0.331916	0.732608
			0.510702	0.356784
			0.40362	0.721374
			0.208832	0.746498
			0.698408	0.384476
			0.389146	0.369518
			0.387734	0.487892
			0.412408	1.02961
			0.411174	1.26355
			0.420544	0.615146
			0.269836	0.833666
			0.324692	0.466448
			0.419386	0.266916
			0.635634	0.436118
			0.50357	0.175643
			0.814594	0.32701
			0.76703	0.268796
			0.826948	0.25412
			0.434916	0.26094
			0.70995	1.36599
			0.708726	0.58005
			0.97121	0.409442
			0.771238	1.17842
			0.856084	1.64866
			0.383586	0.924434
			0.635206	0.640964
			0.38621	0.863006
			0.333032	0.664628
			0.509114	0.761092
			0.807628	1.13223
			0.390462	0.696928
			0.532266	1.22891
			0.263566	0.89046
			0.707252	0.950606
			0.455528	2.25544
			0.53632	0.739946
			0.267844	1.48766
			0.533026	0.764104
			0.258494	0.87487
			0.745508	0.643164
			0.658548	0.947982
			1.06469	0.913398
			0.677238	0.608676
			0.920796	0.700734
			0.967752	0.452228
			0.401966	0.622006
			0.912082	0.276108
			0.394824	0.877236
			0.483192	1.38576
			0.224432	0.97286
			0.638704	0.867932
			0.397878	0.958886
			0.383726	2.02484
			0.614802	1.47179
			0.44638	0.531866
			0.809818	1.11297
			1.27288	0.512994
			0.661474	0.537438
			0.330492	0.380972
			0.473684	1.40928
			0.827494	0.45652
			0.503966	0.270706
			0.666314	0.493352
			0.138095	1.30771
			0.26248	1.11653
			0.159458	1.27187
			0.263576	3.56132
			0.225624	1.18881
			0.268646	1.76857
			0.263502	0.782326
			0.264392	0.79368
			0.258144	0.641732
			0.431936	0.266716
			0.361554	0.584524
			0.262188	0.645332
			0.263178	2.3452
			0.209572	1.71129
			0.301314	0.571862
			0.84531	0.390636
			0.859794	0.884546
			0.973618	3.89686
			1.48678	0.408104
			1.1015	0.818706
			0.798706	0.135303
			0.745746	2.3872
			1.24201	1.40191
			0.899306	1.66719
			0.865104	1.19236
			1.0293	1.13644
			0.926164	1.00571
			0.909654	1.53968
			1.08651	2.23122
			1.08729	1.19932
			0.783864	0.893456
			0.629338	0.841642
			0.36446	0.617286
			0.797374	0.789432
			0.28895	0.937304
			0.434664	1.44684
			0.668462	0.646044
			0.336676	0.472932
			0.645182	3.6388
			0.522888	1.71917
			0.425008	0.654742
			0.693244	0.327362
			0.55152	0.268372
			0.520268	0.205584
			0.799836	0.191497
			0.52814	0.242412
			0.588546	0.238722
			0.800498	1.12818
			0.612392
			0.697922	0.657684
			0.398868	1.52561
			0.247448	1.44229
			0.265956	1.94261
			0.477438	1.79179
			0.28933	3.22666
			0.309478	2.5431
			0.267442	1.01405
			0.375942	0.84722
			1.15564	0.263996
			0.776338	0.557256
			0.27051	0.771448
			0.210386	2.71188
			0.92137	0.311958
			0.995508	0.528024
			0.875888	1.17604
			0.759274	0.64052
			0.711324	0.812176
			0.73468	2.95564
			0.655954	0.51871
			0.39968	0.566238
			0.47056	0.227596
			0.60337	0.256676
			0.448422	0.39338
			0.916364
			0.950476
			0.797986
			0.926348
			1.29194
			0.575088
			0.520034
			0.250646
			0.412656
			0.316494
			0.322108
			0.268934
			0.289986
			0.295732
			0.366718
			0.644888
			0.339862
			1.07691
			0.89537
			0.94188
			0.747384
			0.90425
			0.933782
			0.810512
			0.390074
			0.663392
			0.720788
			0.50744
			0.474646
			0.729686
			0.67235
			0.532934
			0.586246
			0.512516
			0.473988
			0.384014
			0.49687
			0.467962
			0.554974
			0.23194
			0.57931
			0.26207
			0.220954
			0.26375
			0.243826
			0.262642
			0.533892
			0.383922
			0.4096
			0.248072
			0.593566
			0.26317
			0.392464
			0.931314
			0.2541
			0.480772
			0.49178
			0.599364
			0.689858
			0.769
			0.349134
			0.630382
			0.860344
			0.728572
			1.04309
			0.541734
			0.854002
			0.669142
			0.83397
			0.520542
			0.804218
			0.51399
			0.889596
			0.629804
			0.752652
			0.640432
			0.384816
			0.278668
			0.39561
			0.331186
			0.26104
			0.452396
			0.518618
			0.516032
			0.66695
			0.476058
			0.256468
			0.401772
			0.32283
			0.454632
			0.510826
			0.362252
			0.371518
			0.396114
			0.278214
			0.936326
			0.3789
			0.516018
			0.446002
			0.34041
			0.491826
			0.438852
			0.822964
			0.419916
			0.223626
			0.408114
			0.407742
			0.479056
			0.481216
			0.403204
			0.68475
			0.346668
			0.38079
			0.492914
			0.335626
			0.600664
			0.454266
			0.325958
			0.391914
			0.519864
			0.529816
			0.593382
			0.392156
			0.184013
			0.347624
			0.266194
			0.46551
			0.267296
			0.618088
			0.566966
			0.269122
			0.342516
			0.432318
			0.218216
			0.497052
			0.545776
			0.357724
			0.413826
			0.573932
			0.314492
			0.729342
			0.467296
			0.632774
			0.494144
			0.792364
			0.471376
			0.493618
			0.666074
			0.565932
			0.61137
			0.543568
			0.492104
			0.644454
			0.524072
			0.196127
			0.49989
			0.250504
			0.398562
			0.185871
			0.553908
			0.5172
			0.560166
			0.392302
			0.276396
			0.540478
			0.365582
			0.528866
			0.370654
			0.477174
			0.523346
			0.469652
			0.268832
			0.321916
			0.505332
			0.550636
			0.528614
			0.398294
			0.289424
			0.286074
			0.544788
			0.595016
			0.534138
			0.401048
			0.355376
			0.332996
			0.356816
			0.513768
			0.520664
			0.53566
			0.68089
			0.490152
			0.504588
			0.583726
			0.48641
			0.74171
			0.49997
			0.519926
			0.240874
			0.355496
			0.37854
			0.265656
			0.303278
			0.183918
			0.240398
			0.258726
			0.281964
			0.303302
			0.262604
			0.261968
			0.369562
			0.252248
			0.248522
			0.251686
			0.334356
			0.25745
			0.260564
			0.261812
			0.177698
			0.259584
			0.255728
			0.256656
			0.37879
			0.179925
			0.404438
			0.26255
			0.141501
			0.685646
			0.712688
			0.471078
			0.452326
			0.495776
			0.364622
			0.511984
			0.52252
			0.471884
			0.46615
			0.546174
			0.61055
			0.539448
			0.503024
			0.52478
			0.411474
			0.543366
			0.539998
			0.281278

[truncated: 24 more sheets: Figure 4g, Figure 4h, Figure 5b, Figure 6c, Figure 6e, Figure 6f, Figure 6h, Figure 7a, Figure 7b, Supp. Figure 2b, Supp. Figure 2d, Supp. Figure 3b, Supp. Figure 3c, Supp. Figure 4b, Supp. Figure 4c, Supp. Figure 4f, Supp Figure 4g, Supp Figure 4h, Supp. Figure 7b, Supp. Figure 7c …]
